# Supplementary material for: Expanding Steroid Glycodiversity: Tandem Steroid Glucosylation and Acetylation via Enzymatic Cascade
Source: Int J Mol Sci. 2026 Jun 9;27(12):5232. doi: 10.3390/ijms27125232 (PMC13299239; doi:10.3390/ijms27125232)
Supplement: Supplementary file 1 [file ijms-27-05232-s001.zip]

Archive with 1 entries (1 files):
- ijms-4355480-supplementary.pdf
